# Supplementary material for: Field-Induced Slow Magnetic Relaxation in Pentacoordinate Co(II) Complexes: Tuning Magnetic Anisotropy Through Halide Substitution
Source: Molecules. 2025 May 23;30(11):2295. doi: 10.3390/molecules30112295 (PMC12156324; doi:10.3390/molecules30112295)
Supplement: Supplementary file 1 [file molecules-30-02295-s001.zip]

Archive with 1 entries (1 files):
- molecules-3659946-supplementary.pdf
